# Supplementary material for: Detection, prevalence, and transmission of avian hematozoa in waterfowl at the Arctic/sub-Arctic interface: co-infections, viral interactions, and sources of variation
Source: Parasit Vectors. 2016 Jul 7;9:390. doi: 10.1186/s13071-016-1666-3 (PMC4936110; doi:10.1186/s13071-016-1666-3)
Supplement: Additional file 1: — This supporting file contains AICc model selection results for estimating probability of hematozoa infection (Ψ) and probability of detecting hematozoa mtDNA (p) for three hematozoa genera (Leucocytozoon, Haemoproteus, Plasmodium) in each of three stages of model selection (Tables S1-S12). Models are ranked by ΔAICc values. (XLSX 49 kb) [file 13071_2016_1666_MOESM1_ESM.xlsx]

## Sheet: S1_Leuc_stage1_p
Modela	AICc	Delta AICc	AICc Weights	Model Likelihood	Num. Par	Deviance
p{May + Jun + (Aug * ((ad * sex) + juv) * day)} psi{full}	2356.38	0	0.23246	1	39	2276
p{May + Jun + (Aug + day)} psi{full}	2356.94	0.558	0.17587	0.7566	35	2285.02
p{May + Jun + (Aug * age + day)} psi{full}	2358.06	1.6805	0.10033	0.4316	36	2284.03
p{May + Jun + (Aug * age * sex * day)} psi{full}	2358.41	2.0255	0.08443	0.3632	41	2273.77
p{May + Jun + (Aug * sex + day)} psi{full}	2359.03	2.6447	0.06195	0.2665	36	2284.99
p{May + Jun + (Aug * ((ad * sex) + juv) + day)} psi{full}	2359.8	3.4169	0.04211	0.1811	37	2283.65
p{May + Jun + (Aug * age * day)} psi{full}	2359.82	3.4358	0.04171	0.1794	37	2283.67
p{May + Jun + (Aug * age + sex + day)} psi{full}	2360.13	3.7437	0.03576	0.1538	37	2283.98
p{May + Jun + (Aug * spp + day)} psi{full}	2360.64	4.2525	0.02773	0.1193	37	2284.49
p{May + Jun + (Aug * sex * day)} psi{full}	2360.64	4.257	0.02767	0.119	37	2284.49
p{May + Jun + (Aug * spp * day)} psi{full}	2360.83	4.4446	0.02519	0.1084	39	2280.44
p{May + Jun + (Aug * spp + age + day)} psi{full}	2361.42	5.0324	0.01877	0.0807	38	2283.15
p{May + Jun + (Aug * ((ad * sex) + juv) + (day * age))} psi{full}	2361.6	5.2191	0.0171	0.0736	38	2283.34
p{May + Jun + (Aug * age * sex + day)} psi{full}	2361.76	5.3739	0.01583	0.0681	38	2283.49
p{May + Jun + (Aug * age + sex + (day * age))} psi{full}	2361.87	5.4854	0.01497	0.0644	38	2283.6
p{May + Jun + (Aug * spp * age + day)} psi{full}	2362.09	5.7022	0.01343	0.0578	40	2279.57
p{May + Jun + (Aug * spp + sex + day)} psi{full}	2362.75	6.37	0.00962	0.0414	38	2284.49
p{May + Jun + (Aug * spp + age + (day * age))} psi{full}	2363.28	6.8975	0.00739	0.0318	39	2282.89
p{May + Jun + (Aug * (age + sex) * day)} psi{full}	2363.35	6.9642	0.00715	0.0308	39	2282.96
p{May + Jun + (Aug * (spp + age) * day)} psi{full}	2363.52	7.139	0.00655	0.0282	41	2278.88
p{May + Jun + (Aug * age * sex + (day * age))} psi{full}	2363.63	7.2473	0.0062	0.0267	39	2283.24
p{May + Jun + (Aug * spp * age + (day * age))} psi{full}	2364.02	7.6358	0.00511	0.022	41	2279.38
p{May + Jun + (Aug * spp * age + sex + day)} psi{full}	2364.2	7.8182	0.00466	0.02	41	2279.56
p{May + Jun + (Aug * spp * sex * day)} psi{full}	2364.71	8.3229	0.00362	0.0156	45	2271.52
p{May + Jun + (Aug * spp * sex + day)} psi{full}	2364.91	8.5236	0.00328	0.0141	40	2282.4
p{May + Jun + (Aug * (spp + sex) * day)} psi{full}	2365.03	8.6473	0.00308	0.0132	41	2280.39
p{May + Jun + (Aug * spp * sex + age + day)} psi{full}	2365.7	9.3182	0.0022	0.0095	41	2281.06
p{May + Jun + (Aug * spp * age + sex + (day * age))} psi{full}	2366.14	9.7604	0.00177	0.0076	42	2279.37
p{May + Jun + (Aug * (spp * sex + age) * day)} psi{full}	2367.66	11.2724	0.00083	0.0036	47	2270.18
p{May + Jun + (Aug * spp * sex + age + (day * age))} psi{full}	2367.66	11.2776	0.00083	0.0036	42	2280.89
p{May + Jun + (Aug * spp * age * day)} psi{full}	2367.7	11.3136	0.00081	0.0035	45	2274.51
p{May + Jun + (Aug * ((ad * spp * sex) + (juv * spp)) + day)} psi{full}	2368	11.6152	0.0007	0.003	43	2279.09
p{May + Jun + (Aug * ((ad * spp * sex) + (juv * spp)) + (day * age))} psi{full}	2369.96	13.5775	0.00026	0.0011	44	2278.92
p{May + Jun + (Aug * ((ad * spp * sex) + (juv * spp)) * day)} psi{full}	2371.1	14.7177	0.00015	0.0006	51	2265.01
p{May + Jun + (Aug * spp * age * sex + day)} psi{full}	2371.57	15.1837	0.00012	0.0005	46	2276.24
p{May + Jun + (Aug * (spp * age + sex) * day)} psi{full}	2371.95	15.5668	0.0001	0.0004	47	2274.48
p{May + Jun + (Aug * spp * age * sex + (day * age))} psi{full}	2373.69	17.3057	4e-05	0.0002	47	2276.22
p{May + Jun + Aug} psi{full}	2373.99	17.6075	3e-05	0.0001	34	2304.18
p{May + (Jun * spp) + Aug} psi{full}	2373.99	17.6088	3e-05	0.0001	36	2299.96
p{May + Jun + (Aug * spp * age * sex * day)} psi{full}	2374.05	17.6659	3e-05	0.0001	57	2254.92
p{May + (Jun * sex) + Aug} psi{full}	2374.79	18.4115	2e-05	0.0001	35	2302.87
p{May + Jun + (Aug * sex)} psi{full}	2375.23	18.8441	2e-05	0.0001	35	2303.31
p{(May * sex) + Jun + Aug} psi{full}	2375.86	19.4811	1e-05	0	35	2303.94
p{May + (Jun * spp + sex) + Aug} psi{full}	2375.87	19.4829	1e-05	0	37	2299.72
p{May + Jun + (Aug * age)} psi{full}	2376.08	19.696	1e-05	0	35	2304.16
p{May + Jun + (Aug * spp)} psi{full}	2377.05	20.6658	1e-05	0	36	2303.02
p{May + Jun + (Aug * (ad * sex) + juv)} psi{full}	2377.21	20.8276	1e-05	0	36	2303.18
p{May + Jun + (Aug * age + sex)} psi{full}	2377.34	20.9547	1e-05	0	36	2303.3
p{May + Jun + (Aug * spp + sex)} psi{full}	2378.11	21.7256	0	0	37	2301.96
p{May + Jun + (Aug * spp + age)} psi{full}	2379.12	22.7325	0	0	37	2302.97
p{May + Jun + (Aug * age * sex)} psi{full}	2379.27	22.8821	0	0	37	2303.12
p{(May * spp) + Jun + Aug} psi{full}	2379.51	23.1289	0	0	37	2303.36
p{May + Jun + (Aug * spp * sex)} psi{full}	2380.81	24.4243	0	0	39	2300.42
p{(May * spp + sex) + Jun + Aug} psi{full}	2381.18	24.7985	0	0	38	2302.92
p{May + Jun + (Aug * spp * age)} psi{full}	2381.39	25.0037	0	0	39	2301
p{May + Jun + (Aug * spp * age + sex)} psi{full}	2382.64	26.2533	0	0	40	2300.13
p{May + Jun + (Aug * spp * sex + age)} psi{full}	2382.77	26.3871	0	0	40	2300.26
p{.} psi{full}	2385.72	29.3373	0	0	32	2320.11
p{May + Jun + (Aug * ((ad * spp * sex) + (juv * spp)))} psi{full}	2386.45	30.0675	0	0	42	2299.68
p{May + Jun + (Aug * spp * age * sex)} psi{full}	2390.68	34.2948	0	0	45	2297.5
a psi model structure for all models: psi{(May * spp) + (Jun * spp) + (Aug * spp * age * sex * day)}

## Sheet: S2_Leuc_stage1_psi
Modela	AICc	Delta AICc	AICc Weights	Model Likelihood	Num. Par	Deviance
p{stage1} psi{(May * spp + sex) + (Jun * spp) + (Aug * spp * age + (day * age))}	2331.02	0	0.45257	1	24	2282.11
p{stage1} psi{(May * spp + sex) + (Jun * spp) + (Aug * ((ad * spp * sex) + (juv * spp)) + (day * age))}	2331.93	0.912	0.28685	0.6338	27	2276.78
p{stage1} psi{(May * spp + sex) + (Jun * spp) + (Aug * spp * age + sex + (day * age))}	2333.02	2.0057	0.16602	0.3668	25	2282.04
p{stage1} psi{(May * spp + sex) + (Jun * spp) + (Aug * spp * age * sex + (day * age))}	2335.69	4.6786	0.04363	0.0964	30	2274.28
p{stage1} psi{(May * spp + sex) + (Jun * spp) + (Aug * ((ad * spp * sex) + (juv * spp)) + day)}	2337.88	6.8622	0.01464	0.0323	26	2284.81
p{stage1} psi{(May * spp + sex) + (Jun * spp) + (Aug * spp * age + day)}	2337.95	6.9344	0.01412	0.0312	23	2291.12
p{stage1} psi{(May * spp + sex) + (Jun * spp) + (Aug * spp * age * day)}	2338.56	7.5396	0.01043	0.023	28	2281.32
p{stage1} psi{(May * spp + sex) + (Jun * spp) + (Aug * spp * age + sex + day)}	2340.02	9.0047	0.00502	0.0111	24	2291.11
p{stage1} psi{(May * spp + sex) + (Jun * spp) + (Aug * (spp * age + sex) * day)}	2341.15	10.1328	0.00285	0.0063	30	2279.74
p{stage1} psi{(May * spp + sex) + (Jun * spp) + (Aug * spp * age * sex + day)}	2341.58	10.5633	0.0023	0.0051	29	2282.26
p{stage1} psi{(May * spp + sex) + (Jun * spp) + (Aug * ((ad * spp * sex) + (juv * spp)) * day)}	2342.72	11.7019	0.0013	0.0029	34	2272.9
p{stage1} psi{(May * spp + sex) + (Jun * spp) + (Aug * spp * age * sex * day)}	2346.85	15.834	0.00016	0.0004	40	2264.34
p{stage1} psi{(May * spp + sex) + (Jun * spp) + (Aug * spp * age)}	2349.45	18.4326	4e-05	0.0001	22	2304.68
p{stage1} psi{(May * spp + sex) + (Jun * spp) + (Aug * ((ad * spp * sex) + (juv * spp)))}	2350.41	19.3952	3e-05	0.0001	25	2299.43
p{stage1} psi{(May * spp + sex) + (Jun * spp) + (Aug * spp * age + sex)}	2351.08	20.065	2e-05	0	23	2304.25
p{stage1} psi{(May * spp + sex) + (Jun * spp) + (Aug * spp * age * sex)}	2353.76	22.7407	1e-05	0	28	2296.52
p{stage1} psi{(May * spp + sex) + (Jun * spp) + (Aug * spp + age + (day * age))}	2365.86	34.8417	0	0	22	2321.09
p{stage1} psi{(May * spp + sex) + (Jun * spp) + (Aug * (spp + age) * day)}	2366.23	35.2134	0	0	24	2317.32
p{stage1} psi{(May * spp + sex) + (Jun * spp) + (Aug * spp * sex + age + (day * age))}	2371.08	40.066	0	0	25	2320.1
p{stage1} psi{(May * spp + sex) + (Jun * spp) + (Aug * (spp * sex + age) * day)}	2372.14	41.1228	0	0	30	2310.73
p{stage1} psi{(May * spp + sex) + (Jun * spp) + (Aug * spp + age + day)}	2376.55	45.5328	0	0	21	2333.85
p{stage1} psi{(May * spp + sex) + (Jun * spp) + (Aug * age * day)}	2377.18	46.1652	0	0	20	2336.55
p{stage1} psi{(May * spp + sex) + (Jun * spp) + (Aug * age + sex + (day * age))}	2378.89	47.8713	0	0	21	2336.19
p{stage1} psi{(May * spp + sex) + (Jun * spp) + (Aug * ((ad * sex) + juv) + (day * age))}	2379.03	48.0172	0	0	21	2336.34
p{stage1} psi{(May * spp + sex) + (Jun * spp) + (Aug * age * sex * day)}	2379.52	48.509	0	0	24	2330.62
p{stage1} psi{(May * spp + sex) + (Jun * spp) + (Aug * (age + sex) * day)}	2379.75	48.7365	0	0	22	2334.99
p{stage1} psi{(May * spp + sex) + (Jun * spp) + (Aug * ((ad * sex) + juv) * day)}	2380.55	49.5377	0	0	22	2335.79
p{stage1} psi{(May * spp + sex) + (Jun * spp) + (Aug * age * sex + (day * age))}	2380.95	49.9332	0	0	22	2336.18
p{stage1} psi{(May * spp + sex) + (Jun * spp) + (Aug * spp * sex + age + day)}	2382.09	51.0775	0	0	24	2333.19
p{stage1} psi{(May * spp + sex) + (Jun * spp) + (Aug * spp + age)}	2384.48	53.4608	0	0	20	2343.84
p{stage1} psi{(May * spp + sex) + (Jun * spp) + (Aug * age + day)}	2385.66	54.6479	0	0	19	2347.09
p{stage1} psi{(May * spp + sex) + (Jun * spp) + (Aug * age + sex + day)}	2387.56	56.5441	0	0	20	2346.93
p{stage1} psi{(May * spp + sex) + (Jun * spp) + (Aug * ((ad * sex) + juv) + day)}	2387.72	56.7068	0	0	20	2347.09
p{stage1} psi{(May * spp + sex) + (Jun * spp) + (Aug * spp * sex + age)}	2389.48	58.4615	0	0	23	2342.64
p{stage1} psi{(May * spp + sex) + (Jun * spp) + (Aug * age * sex + day)}	2389.52	58.508	0	0	21	2346.83
p{stage1} psi{(May * spp + sex) + (Jun * spp) + (Aug * age)}	2395.12	64.1019	0	0	18	2358.6
p{stage1} psi{(May * spp + sex) + (Jun * spp) + (Aug * age + sex)}	2396.56	65.5444	0	0	19	2357.99
p{stage1} psi{(May * spp + sex) + (Jun * spp) + (Aug * ((ad * sex) + juv))}	2396.98	65.9626	0	0	19	2358.41
p{stage1} psi{(May * spp + sex) + (Jun * spp) + (Aug * age * sex)}	2398.61	67.5896	0	0	20	2357.97
p{stage1} psi{(May * spp + sex) + (Jun * spp) + (Aug * spp * day)}	2458.33	127.317	0	0	22	2413.57
p{stage1} psi{(May * spp + sex) + (Jun * spp) + (Aug * (spp + sex) * day)}	2458.53	127.517	0	0	24	2409.63
p{stage1} psi{(May * spp + sex) + (Jun * spp) + (Aug * spp * sex * day)}	2460.86	129.846	0	0	28	2403.63
p{stage1} psi{(May * spp + sex) + (Jun * spp) + (Aug * spp)}	2464.55	133.531	0	0	19	2425.97
p{stage1} psi{(May * spp + sex) + (Jun * spp) + (Aug * spp + day)}	2466.58	135.563	0	0	20	2425.95
p{stage1} psi{(May * spp + sex) + (Jun * spp) + (Aug * spp + sex)}	2466.61	135.591	0	0	20	2425.97
p{stage1} psi{(May * spp + sex) + (Jun * spp) + (Aug * spp + sex + day)}	2468.64	137.621	0	0	21	2425.94
p{stage1} psi{(May * spp + sex) + (Jun * spp) + (Aug * spp * sex)}	2469.87	138.859	0	0	22	2425.11
p{stage1} psi{(May * spp + sex) + (Jun * spp) + (Aug * spp * sex + day)}	2471.94	140.926	0	0	23	2425.11
p{stage1} psi{(May * spp + sex) + (Jun * spp) + Aug}	2472.71	141.692	0	0	17	2438.25
p{stage1} psi{(May * spp + sex) + (Jun * spp + sex) + Aug}	2474	142.989	0	0	18	2437.49
p{stage1} psi{(May * spp + sex) + (Jun * spp) + (Aug + day)}	2474.4	143.38	0	0	18	2437.88
p{stage1} psi{(May * spp + sex) + (Jun * spp) + (Aug * sex)}	2474.74	143.726	0	0	18	2438.23
p{stage1} psi{(May * spp + sex) + (Jun * spp) + (Aug * sex * day)}	2475.22	144.199	0	0	20	2434.58
p{stage1} psi{(May * spp + sex) + (Jun * spp) + (Aug * sex + day)}	2476.38	145.36	0	0	19	2437.8
p{stage1} psi{(May * spp + sex) + Jun + Aug}	2476.77	145.753	0	0	15	2446.41
p{stage1} psi{(May * spp + sex) + (Jun * sex) + Aug}	2478.54	147.523	0	0	16	2446.13
p{stage1} psi{(May * spp) + Jun + Aug}	2486.38	155.366	0	0	14	2458.07
p{stage1} psi{(May * sex) + Jun + Aug}	2488.15	157.132	0	0	12	2463.91
p{stage1} psi{May + Jun + Aug}	2495.14	164.122	0	0	11	2472.94
p{stage1} psi{.}	2555.44	224.423	0	0	9	2537.3
a p model structure for all models: p{May + Jun + (Aug * ((ad * sex) + juv) * day)}

## Sheet: S3_Leuc_stage2
Modela	AICc	Delta AICc	AICc Weights	Model Likelihood	Num. Par	Deviance
p{stage1} psi{stage1 + Haem}	2304.86	0	0.51082	1	25	2253.87
p{stage1} psi{stage1 + Haem * age}	2306.76	1.9027	0.19729	0.3862	26	2253.69
p{stage1} psi{stage1 + Haem * sex}	2306.82	1.9635	0.19138	0.3746	26	2253.76
p{stage1} psi{stage1 + Haem * month}	2308.63	3.7779	0.07725	0.1512	27	2253.49
p{stage1} psi{stage1 + Haem * spp}	2311.04	6.18	0.02324	0.0455	29	2251.71
p{stage1} psi{stage1 + IAV * month}	2329.42	24.563	0	0	27	2274.27
p{stage1} psi{stage1}b	2331.02	26.1604	0	0	24	2282.11
p{stage1} psi{stage1 + serostatus * sex}	2331.49	26.6394	0	0	26	2278.43
p{stage1} psi{stage1 + serostatus * month}	2332.29	27.4351	0	0	27	2277.14
p{stage1} psi{stage1 + serostatus}	2332.63	27.7745	0	0	25	2281.65
p{stage1} psi{stage1 + IAV}	2332.66	27.807	0	0	25	2281.68
p{stage1} psi{stage1 + Plas}	2332.81	27.9576	0	0	25	2281.83
p{stage1} psi{stage1 + IAV * spp}	2333.32	28.4632	0	0	29	2274
p{stage1} psi{stage1 + serostatus * age}	2333.35	28.4968	0	0	26	2280.29
p{stage1} psi{stage1 + serostatus * spp}	2333.49	28.6364	0	0	29	2274.17
p{stage1} psi{stage1 + IAV * age}	2334.56	29.7007	0	0	26	2281.49
p{stage1} psi{stage1 + Plas * age}	2334.6	29.7444	0	0	26	2281.54
p{stage1} psi{stage1 + IAV * sex}	2334.67	29.8102	0	0	26	2281.6
p{stage1} psi{stage1 + Plas * sex}	2334.79	29.9349	0	0	26	2281.73
p{stage1} psi{stage1 + Plas * month}	2336.37	31.5175	0	0	27	2281.23
p{stage1} psi{stage1 + Plas * spp}	2337.62	32.7641	0	0	29	2278.3
a top supported model structure from stage1: p{May + Jun + (Aug * ((ad * sex) + juv) * day)} psi{(May * spp + sex) + (Jun * spp) + (Aug * spp * age + (day * age))}
b represents top supported model structure from stage1

## Sheet: S4_Leuc_stage3
Modela	AICc	Delta AICc	AICc Weights	Model Likelihood	Num. Par	Deviance
p{stage1} psi{stage2 + BCI * spp}	2298.3	0	0.76645	1	30	2236.88
p{stage1} psi{stage2 + BCI * age}	2301.83	3.5327	0.13103	0.171	27	2246.68
p{stage1} psi{stage2 + BCI * Haem}	2304.67	6.3714	0.03169	0.0413	27	2249.52
p{stage1} psi{stage2}b	2304.86	6.5571	0.02888	0.0377	25	2253.87
p{stage1} psi{stage2 + BCI}	2305.82	7.5189	0.01786	0.0233	26	2252.75
p{stage1} psi{stage2 + BCI * sex}	2306.38	8.0835	0.01346	0.0176	27	2251.24
p{stage1} psi{stage2 + BCI * month}	2306.85	8.5565	0.01063	0.0139	28	2249.62
a top supported model structure from stage2: p{May + Jun + (Aug * ((ad * sex) + juv) * day)} psi{(May * spp + sex) + (Jun * spp) + (Aug * spp * age + (day * age)) + Haem}
b represents top supported model structure from stage2

## Sheet: S5_Haem_stage1_p
Modela	AICc	Delta AICc	AICc Weights	Model Likelihood	Num. Par	Deviance
p{May + Jun + (Aug * spp + age)} psi{full}	1536.79	0	0.34717	1	37	1460.64
p{May + Jun + (Aug * spp * age)} psi{full}	1538.9	2.1146	0.1206	0.3474	39	1458.51
p{May + Jun + (Aug * spp + age + day)} psi{full}	1538.9	2.1179	0.1204	0.3468	38	1460.64
p{May + Jun + (Aug * spp + age + (day * age))} psi{full}	1540.66	3.8741	0.05004	0.1441	39	1460.27
p{May + Jun + (Aug * spp * sex + age)} psi{full}	1540.96	4.1775	0.04299	0.1238	40	1458.45
p{May + Jun + (Aug * spp * age + sex)} psi{full}	1540.97	4.1848	0.04284	0.1234	40	1458.46
p{May + Jun + (Aug * spp * age + day)} psi{full}	1541.01	4.2265	0.04195	0.1208	40	1458.5
p{May + Jun + (Aug * age)} psi{full}	1541.31	4.5283	0.03608	0.1039	35	1469.39
p{May + Jun + (Aug * ((ad * spp * sex) + (juv * spp)))} psi{full}	1541.86	5.0773	0.02742	0.079	42	1455.09
p{May + Jun + (Aug * spp * age + (day * age))} psi{full}	1542.95	6.1645	0.01592	0.0459	41	1458.31
p{May + Jun + (Aug * (spp * sex + age) * day)} psi{full}	1542.96	6.1792	0.0158	0.0455	47	1445.49
p{May + Jun + (Aug * spp * age + sex + day)} psi{full}	1543.08	6.2932	0.01493	0.043	41	1458.44
p{May + Jun + (Aug * spp * sex + age + day)} psi{full}	1543.09	6.3044	0.01484	0.0427	41	1458.45
p{May + Jun + (Aug * age + day)} psi{full}	1543.23	6.4425	0.01385	0.0399	36	1469.19
p{May + Jun + (Aug * age + sex)} psi{full}	1543.41	6.6222	0.01266	0.0365	36	1469.37
p{May + Jun + (Aug * (ad * sex) + juv)} psi{full}	1543.42	6.6356	0.01258	0.0362	36	1469.39
p{May + Jun + (Aug * ((ad * spp * sex) + (juv * spp)) + day)} psi{full}	1544	7.2097	0.00944	0.0272	43	1455.09
p{May + Jun + (Aug * (spp + age) * day)} psi{full}	1544.16	7.3727	0.0087	0.0251	41	1459.52
p{May + Jun + (Aug * spp * sex + age + (day * age))} psi{full}	1544.82	8.0346	0.00625	0.018	42	1458.05
p{May + Jun + (Aug * spp * age + sex + (day * age))} psi{full}	1545.02	8.236	0.00565	0.0163	42	1458.25
p{May + Jun + (Aug * age * day)} psi{full}	1545.12	8.3376	0.00537	0.0155	37	1468.97
p{May + Jun + (Aug * age + sex + day)} psi{full}	1545.33	8.5462	0.00484	0.0139	37	1469.18
p{May + Jun + (Aug * ((ad * sex) + juv) + day)} psi{full}	1545.33	8.5493	0.00483	0.0139	37	1469.19
p{May + Jun + (Aug * age * sex)} psi{full}	1545.45	8.6682	0.00455	0.0131	37	1469.31
p{May + Jun + (Aug * ((ad * spp * sex) + (juv * spp)) + (day * age))} psi{full}	1545.99	9.2062	0.00348	0.01	44	1454.95
p{May + Jun + (Aug * spp * age * sex)} psi{full}	1546.03	9.2394	0.00342	0.0099	45	1452.84
p{May + Jun + (Aug * ((ad * spp * sex) + (juv * spp)) * day)} psi{full}	1546.21	9.4206	0.00313	0.009	51	1440.11
p{May + Jun + (Aug * ((ad * sex) + juv) + (day * age))} psi{full}	1547.23	10.4409	0.00188	0.0054	38	1468.96
p{May + Jun + (Aug * age + sex + (day * age))} psi{full}	1547.23	10.4476	0.00187	0.0054	38	1468.97
p{May + Jun + (Aug * age * sex + day)} psi{full}	1547.38	10.5926	0.00174	0.005	38	1469.11
p{May + Jun + (Aug * spp * age * sex + day)} psi{full}	1548.17	11.3833	0.00117	0.0034	46	1452.84
p{May + Jun + (Aug * (age + sex) * day)} psi{full}	1548.57	11.7815	0.00096	0.0028	39	1468.18
p{May + Jun + (Aug * age * sex + (day * age))} psi{full}	1549.27	12.4803	0.00068	0.002	39	1468.88
p{May + Jun + (Aug * ((ad * sex) + juv) * day)} psi{full}	1549.35	12.5618	0.00065	0.0019	39	1468.96
p{May + Jun + (Aug * spp * age * sex + (day * age))} psi{full}	1550.14	13.3517	0.00044	0.0013	47	1452.66
p{May + Jun + (Aug * spp * age * day)} psi{full}	1550.55	13.76	0.00036	0.001	45	1457.36
p{May + Jun + (Aug * spp * age * sex * day)} psi{full}	1550.92	14.1338	0.0003	0.0009	57	1431.79
p{May + Jun + (Aug * age * sex * day)} psi{full}	1552.06	15.2735	0.00017	0.0005	41	1467.42
p{May + Jun + (Aug * (spp * age + sex) * day)} psi{full}	1554.25	17.4638	6e-05	0.0002	47	1456.78
p{.} psi{(May * spp) + (Jun * spp) + (Aug * spp * age * sex * day)}	1561.44	24.6544	0	0	32	1495.83
p{May + Jun + (Aug * spp * sex * day)} psi{full}	1564.05	27.2596	0	0	45	1470.86
p{May + Jun + Aug} psi{full}	1564.4	27.6185	0	0	34	1494.59
p{(May * sex) + Jun + Aug} psi{full}	1564.5	27.7177	0	0	35	1492.58
p{May + Jun + (Aug * spp * sex)} psi{full}	1564.78	27.9971	0	0	39	1484.4
p{May + Jun + (Aug * spp)} psi{full}	1564.86	28.0744	0	0	36	1490.83
p{May + (Jun * spp) + Aug} psi{full}	1565.11	28.3227	0	0	36	1491.07
p{May + (Jun * sex) + Aug} psi{full}	1565.61	28.8254	0	0	35	1493.69
p{May + Jun + (Aug + day)} psi{full}	1565.75	28.9601	0	0	35	1493.82
p{(May * spp) + Jun + Aug} psi{full}	1565.77	28.9818	0	0	37	1489.62
p{May + Jun + (Aug * sex)} psi{full}	1565.89	29.101	0	0	35	1493.96
p{(May * spp + sex) + Jun + Aug} psi{full}	1566.29	29.5047	0	0	38	1488.02
p{May + Jun + (Aug * spp + sex)} psi{full}	1566.5	29.7158	0	0	37	1490.35
p{May + Jun + (Aug * spp + day)} psi{full}	1566.58	29.7941	0	0	37	1490.43
p{May + Jun + (Aug * spp * sex + day)} psi{full}	1566.7	29.9189	0	0	40	1484.19
p{May + (Jun * spp + sex) + Aug} psi{full}	1567.12	30.3391	0	0	37	1490.98
p{May + Jun + (Aug * sex + day)} psi{full}	1567.34	30.554	0	0	36	1493.31
p{May + Jun + (Aug * spp * day)} psi{full}	1567.44	30.6519	0	0	39	1487.05
p{May + Jun + (Aug * spp + sex + day)} psi{full}	1568.32	31.5297	0	0	38	1490.05
p{May + Jun + (Aug * sex * day)} psi{full}	1568.96	32.1746	0	0	37	1492.81
p{May + Jun + (Aug * (spp + sex) * day)} psi{full}	1571.02	34.2325	0	0	41	1486.38
a psi model structure for all models: psi{(May * spp) + (Jun * spp) + (Aug * spp * age * sex * day)}

## Sheet: S6_Haem_stage1_psi
Modela	AICc	Delta AICc	AICc Weights	Model Likelihood	Num. Par	Deviance
p{stage1} psi{(May * spp + sex) + (Jun * spp) + (Aug * ((ad * spp * sex) + (juv * spp)))}	1515.57	0	0.47249	1	23	1468.73
p{stage1} psi{(May * spp + sex) + (Jun * spp) + (Aug * ((ad * spp * sex) + (juv * spp)) + day)}	1516.52	0.9519	0.29356	0.6213	24	1467.61
p{stage1} psi{(May * spp + sex) + (Jun * spp) + (Aug * ((ad * spp * sex) + (juv * spp)) + (day * age))}	1518.45	2.8816	0.11186	0.2367	25	1467.46
p{stage1} psi{(May * spp + sex) + (Jun * spp) + (Aug * spp * age * sex)}	1520.72	5.1537	0.03592	0.076	26	1467.66
p{stage1} psi{(May * spp + sex) + (Jun * spp) + (Aug * spp * age * sex + day)}	1521.62	6.0542	0.02289	0.0484	27	1466.48
p{stage1} psi{(May * spp + sex) + (Jun * spp) + (Aug * ((ad * sex) + juv) * day)}	1522.02	6.4488	0.0188	0.0398	20	1481.38
p{stage1} psi{(May * spp + sex) + (Jun * spp) + (Aug * spp * sex + age)}	1522.39	6.8272	0.01556	0.0329	21	1479.7
p{stage1} psi{(May * spp + sex) + (Jun * spp) + (Aug * spp * sex + age + day)}	1522.85	7.2782	0.01242	0.0263	22	1478.08
p{stage1} psi{(May * spp + sex) + (Jun * spp) + (Aug * spp * age * sex + (day * age))}	1523.52	7.9534	0.00886	0.0188	28	1466.29
p{stage1} psi{(May * spp + sex) + (Jun * spp) + (Aug * spp * sex + age + (day * age))}	1524.92	9.348	0.00441	0.0093	23	1478.08
p{stage1} psi{(May * spp + sex) + (Jun * spp) + (Aug * ((ad * spp * sex) + (juv * spp)) * day)}	1527.96	12.3975	0.00096	0.002	32	1462.36
p{stage1} psi{(May * spp + sex) + (Jun * spp) + (Aug * age + day)}	1529.94	14.3764	0.00036	0.0008	17	1495.48
p{stage1} psi{(May * spp + sex) + (Jun * spp) + (Aug * age)}	1530.34	14.7768	0.00029	0.0006	16	1497.94
p{stage1} psi{(May * spp + sex) + (Jun * spp) + (Aug * (spp * sex + age) * day)}	1531.22	15.6543	0.00019	0.0004	28	1473.99
p{stage1} psi{(May * spp + sex) + (Jun * spp) + (Aug * spp + age + day)}	1531.72	16.1563	0.00015	0.0003	19	1493.15
p{stage1} psi{(May * spp + sex) + (Jun * spp) + (Aug * age + sex + day)}	1531.79	16.2195	0.00014	0.0003	18	1495.27
p{stage1} psi{(May * spp + sex) + (Jun * spp) + (Aug * spp + age)}	1531.85	16.2835	0.00014	0.0003	18	1495.34
p{stage1} psi{(May * spp + sex) + (Jun * spp) + (Aug * ((ad * sex) + juv) + day)}	1531.94	16.3688	0.00013	0.0003	18	1495.42
p{stage1} psi{(May * spp + sex) + (Jun * spp) + (Aug * (spp + age) * day)}	1531.98	16.4155	0.00013	0.0003	22	1487.22
p{stage1} psi{(May * spp + sex) + (Jun * spp) + (Aug * age * day)}	1531.99	16.4189	0.00013	0.0003	18	1495.47
p{stage1} psi{(May * spp + sex) + (Jun * spp) + (Aug * age + sex)}	1532.33	16.7613	0.00011	0.0002	17	1497.87
p{stage1} psi{(May * spp + sex) + (Jun * spp) + (Aug * ((ad * sex) + juv))}	1532.39	16.8259	0.0001	0.0002	17	1497.93
p{stage1} psi{(May * spp + sex) + (Jun * spp) + (Aug * age * sex + day)}	1533.77	18.1976	5e-05	0.0001	19	1495.19
p{stage1} psi{(May * spp + sex) + (Jun * spp) + (Aug * spp + age + (day * age))}	1533.78	18.2153	5e-05	0.0001	20	1493.15
p{stage1} psi{(May * spp + sex) + (Jun * spp) + (Aug * age + sex + (day * age))}	1533.83	18.2606	5e-05	0.0001	19	1495.26
p{stage1} psi{(May * spp + sex) + (Jun * spp) + (Aug * ((ad * sex) + juv) + (day * age))}	1533.98	18.4096	5e-05	0.0001	19	1495.4
p{stage1} psi{(May * spp + sex) + (Jun * spp) + (Aug * age * sex)}	1534.27	18.6999	4e-05	0.0001	18	1497.75
p{stage1} psi{(May * spp + sex) + (Jun * spp) + (Aug * spp * age + day)}	1534.87	19.3021	3e-05	0.0001	21	1492.17
p{stage1} psi{(May * spp + sex) + (Jun * spp) + (Aug * spp * age)}	1534.89	19.3186	3e-05	0.0001	20	1494.25
p{stage1} psi{(May * spp + sex) + (Jun * spp) + (Aug * (age + sex) * day)}	1535.18	19.6144	3e-05	0.0001	20	1494.55
p{stage1} psi{(May * spp + sex) + (Jun * spp) + (Aug * age * sex + (day * age))}	1535.82	20.2475	2e-05	0	20	1495.18
p{stage1} psi{(May * spp + sex) + (Jun * spp) + (Aug * spp * age * day)}	1535.9	20.3344	2e-05	0	26	1482.84
p{stage1} psi{(May * spp + sex) + (Jun * spp) + (Aug * spp * age + sex + day)}	1536.75	21.1781	1e-05	0	22	1491.98
p{stage1} psi{(May * spp + sex) + (Jun * spp) + (Aug * spp * age * sex * day)}	1536.77	21.1997	1e-05	0	38	1458.5
p{stage1} psi{(May * spp + sex) + (Jun * spp) + (Aug * spp * age + (day * age))}	1536.91	21.3447	1e-05	0	22	1492.15
p{stage1} psi{(May * spp + sex) + (Jun * spp) + (Aug * spp * age + sex)}	1536.92	21.3483	1e-05	0	21	1494.22
p{stage1} psi{(May * spp + sex) + (Jun * spp) + (Aug * (spp * age + sex) * day)}	1538.16	22.5941	1e-05	0	28	1480.93
p{stage1} psi{(May * spp + sex) + (Jun * spp) + (Aug * spp * age + sex + (day * age))}	1538.8	23.23	0	0	23	1491.96
p{stage1} psi{(May * spp + sex) + (Jun * spp) + (Aug * age * sex * day)}	1539.04	23.4681	0	0	22	1494.27
p{stage1} psi{(May * spp + sex) + (Jun * spp) + (Aug * spp * sex)}	1553.56	37.9957	0	0	20	1512.93
p{stage1} psi{(May * spp + sex) + (Jun * spp) + (Aug * spp * sex + day)}	1554.05	38.4794	0	0	21	1511.35
p{stage1} psi{(May * spp + sex) + (Jun * spp) + (Aug * spp * sex * day)}	1560.68	45.1092	0	0	26	1507.61
p{stage1} psi{(May * spp + sex) + (Jun * spp) + (Aug * spp * day)}	1565.78	50.2171	0	0	20	1525.15
p{stage1} psi{(May * spp + sex) + (Jun * spp) + (Aug * spp + day)}	1567.39	51.8247	0	0	18	1530.88
p{stage1} psi{(May * spp + sex) + (Jun * spp) + (Aug * spp)}	1567.7	52.1347	0	0	17	1533.24
p{stage1} psi{(May * spp + sex) + (Jun * spp) + (Aug * (spp + sex) * day)}	1568.88	53.3088	0	0	22	1524.11
p{stage1} psi{(May * spp + sex) + (Jun * spp) + (Aug * spp + sex + day)}	1569.45	53.8783	0	0	19	1530.87
p{stage1} psi{(May * spp + sex) + (Jun * spp) + (Aug * spp + sex)}	1569.72	54.1503	0	0	18	1533.2
p{stage1} psi{(May * spp + sex) + (Jun * spp) + (Aug + day)}	1569.92	54.3495	0	0	16	1537.51
p{stage1} psi{(May * spp + sex) + (Jun * spp) + Aug}	1571.1	55.5302	0	0	15	1540.74
p{stage1} psi{(May * spp + sex) + (Jun * spp) + (Aug * sex + day)}	1571.93	56.3655	0	0	17	1537.47
p{stage1} psi{(May * spp + sex) + (Jun * spp + sex) + Aug}	1573.05	57.4868	0	0	16	1540.65
p{stage1} psi{(May * spp + sex) + (Jun * spp) + (Aug * sex)}	1573.14	57.5759	0	0	16	1540.73
p{stage1} psi{(May * spp + sex) + (Jun * spp) + (Aug * sex * day)}	1573.37	57.8058	0	0	18	1536.86
p{stage1} psi{(May * spp + sex) + (Jun * sex) + Aug}	1579.77	64.2011	0	0	14	1551.45
p{stage1} psi{(May * spp + sex) + Jun + Aug}	1583.87	68.3019	0	0	13	1557.6
p{stage1} psi{(May * spp) + Jun + Aug}	1583.97	68.399	0	0	12	1559.73
p{stage1} psi{May + Jun + Aug}	1589.24	73.6752	0	0	9	1571.11
p{stage1} psi{(May * sex) + Jun + Aug}	1589.42	73.8548	0	0	10	1569.26
p{stage1} psi{.}	1613.55	97.9829	0	0	7	1599.47
a p model structure for all models: p{May + Jun + (Aug * spp + age)}

## Sheet: S7_Haem_stage2
Modela	AICc	Delta AICc	AICc Weights	Model Likelihood	Num. Par	Deviance
p{stage1} psi{stage1 + Leuc}	1494.82	0	0.50475	1	24	1445.91
p{stage1} psi{stage1 + Leuc * sex}	1496.67	1.8488	0.20027	0.3968	25	1445.68
p{stage1} psi{stage1 + Leuc * age}	1496.77	1.9549	0.18992	0.3763	25	1445.79
p{stage1} psi{stage1 + Leuc * month}	1498.36	3.5446	0.08578	0.1699	26	1445.3
p{stage1} psi{stage1 + Leuc * spp}	1501.35	6.5376	0.01921	0.0381	28	1444.12
p{stage1} psi{stage1}b	1515.57	20.7512	2e-05	0	23	1468.73
p{stage1} psi{stage1 + serostatus}	1515.6	20.7787	2e-05	0	24	1466.69
p{stage1} psi{stage1 + IAV * month}	1516.21	21.3905	1e-05	0	26	1463.14
p{stage1} psi{stage1 + IAV * age}	1516.37	21.5494	1e-05	0	25	1465.38
p{stage1} psi{stage1 + serostatus * age}	1517.51	22.6931	1e-05	0	25	1466.53
p{stage1} psi{stage1 + IAV}	1517.53	22.7122	1e-05	0	24	1468.62
p{stage1} psi{stage1 + serostatus * sex}	1517.58	22.7612	1e-05	0	25	1466.59
p{stage1} psi{stage1 + serostatus * spp}	1518.45	23.6318	0	0	28	1461.22
p{stage1} psi{stage1 + serostatus * month}	1519.05	24.2345	0	0	26	1465.99
p{stage1} psi{stage1 + IAV * sex}	1519.57	24.758	0	0	25	1468.59
p{stage1} psi{stage1 + IAV * spp}	1524.88	30.0659	0	0	28	1467.65
a top supported model structure from stage1: p{May + Jun + (Aug * spp + age)} psi{(May * spp + sex) + (Jun * spp) + (Aug * ((ad * spp * sex) + (juv * spp)))}
b represents top supported model structure from stage1

## Sheet: S8_Haem_stage3
Modela	AICc	Delta AICc	AICc Weights	Model Likelihood	Num. Par	Deviance
p{stage1} psi{stage2 + BCI * age}	1492.8	0	0.31213	1	26	1439.74
p{stage1} psi{stage2 + BCI}	1493.36	0.5587	0.23606	0.7563	25	1442.38
p{stage1} psi{stage2 + BCI * sex}	1493.71	0.9033	0.1987	0.6366	26	1440.64
p{stage1} psi{stage2}	1494.82	2.0114	0.11417	0.3658	24	1445.91
p{stage1} psi{stage2 + BCI * month}	1495.63	2.8231	0.07609	0.2438	27	1440.48
p{stage1} psi{stage2 + BCI * Leuc}	1496.53	3.726	0.04845	0.1552	25	1445.55
p{stage1} psi{stage2 + BCI * spp}	1498.96	6.1517	0.01441	0.0462	29	1439.64
a top supported model structure from stage2: p{May + Jun + (Aug * spp + age)} psi{(May * spp + sex) + (Jun * spp) + (Aug * ((ad * spp * sex) + (juv * spp))) + Leuc}
b represents top supported model structure from stage2

## Sheet: S9_Plas_stage1_p
Modela	AICc	Delta AICc	AICc Weights	Model Likelihood	Num. Par	Deviance
p{.} psi{full}	1233.89	0	0.33594	1	32	1168.28
p{May + (Jun * spp) + Aug} psi{full}	1234.63	0.7427	0.23173	0.6898	36	1160.6
p{May + Jun + (Aug * (ad * sex) + juv)} psi{full}	1237.53	3.6437	0.05433	0.1617	36	1163.5
p{May + Jun + Aug} psi{full}	1237.67	3.7864	0.05059	0.1506	34	1167.86
p{May + Jun + (Aug * ((ad * spp * sex) + (juv * spp)))} psi{full}	1238.1	4.2134	0.04086	0.1216	42	1151.33
p{May + Jun + (Aug * sex)} psi{full}	1238.71	4.8241	0.03011	0.0896	35	1166.79
p{May + Jun + (Aug * ((ad * sex) + juv) + day)} psi{full}	1239.55	5.6656	0.01977	0.0588	37	1163.4
p{May + Jun + (Aug * age * sex)} psi{full}	1239.58	5.6962	0.01947	0.058	37	1163.44
p{May + Jun + (Aug * spp)} psi{full}	1239.75	5.8586	0.01795	0.0534	36	1165.71
p{May + Jun + (Aug + day)} psi{full}	1239.75	5.8615	0.01792	0.0533	35	1167.83
p{May + Jun + (Aug * age)} psi{full}	1239.76	5.8738	0.01781	0.053	35	1167.84
p{May + Jun + (Aug * ((ad * spp * sex) + (juv * spp)) + day)} psi{full}	1239.99	6.1007	0.0159	0.0473	43	1151.08
p{May + Jun + (Aug * age + sex)} psi{full}	1240.56	6.6694	0.01197	0.0356	36	1166.52
p{May + Jun + (Aug * sex + day)} psi{full}	1240.64	6.7563	0.01146	0.0341	36	1166.61
p{May + Jun + (Aug * spp + sex)} psi{full}	1240.74	6.8563	0.0109	0.0324	37	1164.6
p{May + Jun + (Aug * spp * age)} psi{full}	1241.03	7.1417	0.00945	0.0281	39	1160.64
p{May + Jun + (Aug * age * sex + day)} psi{full}	1241.58	7.6966	0.00716	0.0213	38	1163.32
p{May + Jun + (Aug * ((ad * sex) + juv) + (day * age))} psi{full}	1241.64	7.753	0.00696	0.0207	38	1163.37
p{May + Jun + (Aug * spp * age + sex)} psi{full}	1241.81	7.9242	0.00639	0.019	40	1159.3
p{May + Jun + (Aug * ((ad * spp * sex) + (juv * spp)) + (day * age))} psi{full}	1241.84	7.9499	0.00631	0.0188	44	1150.8
p{May + Jun + (Aug * spp + day)} psi{full}	1241.84	7.952	0.0063	0.0188	37	1165.69
p{May + Jun + (Aug * age + day)} psi{full}	1241.85	7.9627	0.00627	0.0187	36	1167.82
p{May + Jun + (Aug * spp + age)} psi{full}	1241.86	7.9698	0.00625	0.0186	37	1165.71
p{(May * spp) + Jun + Aug} psi{full}	1241.92	8.0276	0.00607	0.0181	37	1165.77
p{May + Jun + (Aug * spp * age * sex)} psi{full}	1241.99	8.1025	0.00585	0.0174	45	1148.81
p{May + Jun + (Aug * age + sex + day)} psi{full}	1242.56	8.6753	0.00439	0.0131	37	1166.41
p{May + Jun + (Aug * spp + sex + day)} psi{full}	1242.7	8.8093	0.00411	0.0122	38	1164.43
p{May + Jun + (Aug * ((ad * sex) + juv) * day)} psi{full}	1242.73	8.8417	0.00404	0.012	39	1162.34
p{May + Jun + (Aug * sex * day)} psi{full}	1242.74	8.8511	0.00402	0.012	37	1166.59
p{May + Jun + (Aug * spp * age + day)} psi{full}	1243.12	9.23	0.00333	0.0099	40	1160.61
p{May + Jun + (Aug * spp * day)} psi{full}	1243.44	9.5553	0.00283	0.0084	39	1163.06
p{May + Jun + (Aug * spp * age * sex + day)} psi{full}	1243.59	9.7049	0.00262	0.0078	46	1148.27
p{May + Jun + (Aug * age * sex + (day * age))} psi{full}	1243.67	9.7798	0.00253	0.0075	39	1163.28
p{May + Jun + (Aug * age * day)} psi{full}	1243.73	9.8468	0.00244	0.0073	37	1167.59
p{May + Jun + (Aug * spp * age + sex + day)} psi{full}	1243.77	9.8799	0.0024	0.0071	41	1159.13
p{May + Jun + (Aug * spp + age + day)} psi{full}	1243.96	10.0694	0.00219	0.0065	38	1165.69
p{May + Jun + (Aug * spp * sex)} psi{full}	1244.3	10.4087	0.00185	0.0055	39	1163.91
p{May + Jun + (Aug * age + sex + (day * age))} psi{full}	1244.44	10.5526	0.00172	0.0051	38	1166.17
p{May + Jun + (Aug * spp * age + (day * age))} psi{full}	1245.19	11.3039	0.00118	0.0035	41	1160.55
p{May + Jun + (Aug * spp * age * sex + (day * age))} psi{full}	1245.55	11.664	0.00099	0.0029	47	1148.08
p{May + Jun + (Aug * spp * age + sex + (day * age))} psi{full}	1245.84	11.95	0.00085	0.0025	42	1159.07
p{May + Jun + (Aug * spp + age + (day * age))} psi{full}	1245.92	12.0309	0.00082	0.0024	39	1165.53
p{May + Jun + (Aug * spp * sex + day)} psi{full}	1246.13	12.2388	0.00074	0.0022	40	1163.61
p{May + Jun + (Aug * spp * sex + age)} psi{full}	1246.24	12.3504	0.0007	0.0021	40	1163.73
p{May + Jun + (Aug * (age + sex) * day)} psi{full}	1246.56	12.6721	0.0006	0.0018	39	1166.17
p{May + Jun + (Aug * (spp + sex) * day)} psi{full}	1246.68	12.7884	0.00056	0.0017	41	1162.04
p{May + Jun + (Aug * age * sex * day)} psi{full}	1246.84	12.9534	0.00052	0.0015	41	1162.2
p{May + Jun + (Aug * (spp + age) * day)} psi{full}	1247.51	13.6212	0.00037	0.0011	41	1162.87
p{May + Jun + (Aug * spp * sex + age + day)} psi{full}	1248.15	14.2605	0.00027	0.0008	41	1163.51
p{May + Jun + (Aug * spp * sex + age + (day * age))} psi{full}	1250.02	16.1317	0.00011	0.0003	42	1163.25
p{May + Jun + (Aug * spp * age * day)} psi{full}	1250.8	16.9158	7e-05	0.0002	45	1157.62
p{May + Jun + (Aug * (spp * age + sex) * day)} psi{full}	1253.75	19.8652	2e-05	0.0001	47	1156.28
p{May + Jun + (Aug * spp * sex * day)} psi{full}	1253.97	20.0848	1e-05	0	45	1160.79
p{May + Jun + (Aug * ((ad * spp * sex) + (juv * spp)) * day)} psi{full}	1254.92	21.0291	1e-05	0	51	1148.82
p{May + Jun + (Aug * (spp * sex + age) * day)} psi{full}	1257.95	24.0623	0	0	47	1160.48
p{May + Jun + (Aug * spp * age * sex * day)} psi{full}	1261.75	27.8623	0	0	57	1142.62
a psi model structure for all models: psi{(May * spp) + (Jun * spp) + (Aug * spp * age * sex * day)}

## Sheet: S10_Plas_stage1_psi
Modela	AICc	Delta AICc	AICc Weights	Model Likelihood	Num. Par	Deviance
p{stage1} psi{(May * sex) + (Jun * spp + sex) + (Aug * (spp + age) * day)}	1218.45	0	0.24079	1	15	1188.09
p{stage1} psi{(May * sex) + (Jun * spp + sex) + (Aug * spp + age + (day * age))}	1218.91	0.4641	0.19093	0.7929	13	1192.64
p{stage1} psi{(May * sex) + (Jun * spp + sex) + (Aug * ((ad * spp * sex) + (juv * spp)) + (day * age))}	1219.5	1.0489	0.14252	0.5919	18	1182.98
p{stage1} psi{(May * sex) + (Jun * spp + sex) + (Aug * spp * sex + age + (day * age))}	1221.04	2.5874	0.06604	0.2743	16	1188.63
p{stage1} psi{(May * sex) + (Jun * spp + sex) + (Aug * ((ad * spp * sex) + (juv * spp)))}	1221.12	2.6754	0.0632	0.2625	16	1188.71
p{stage1} psi{(May * sex) + (Jun * spp + sex) + (Aug * ((ad * spp * sex) + (juv * spp)) + day)}	1221.29	2.8424	0.05813	0.2414	17	1186.83
p{stage1} psi{(May * sex) + (Jun * spp + sex) + (Aug * spp * age * sex + (day * age))}	1221.76	3.31	0.04601	0.1911	21	1179.06
p{stage1} psi{(May * sex) + (Jun * spp + sex) + (Aug * spp * age + (day * age))}	1222.67	4.2205	0.02919	0.1212	15	1192.31
p{stage1} psi{(May * sex) + (Jun * spp + sex) + (Aug * spp * age * day)}	1222.94	4.4882	0.02553	0.106	19	1184.36
p{stage1} psi{(May * sex) + (Jun * spp + sex) + (Aug * spp + age)}	1223.2	4.7535	0.02236	0.0929	11	1201
p{stage1} psi{(May * sex) + (Jun * spp + sex) + (Aug * spp * age + sex + (day * age))}	1223.27	4.8257	0.02157	0.0896	16	1190.86
p{stage1} psi{(May * sex) + (Jun * spp + sex) + (Aug * spp * age * sex)}	1223.68	5.2338	0.01758	0.073	19	1185.11
p{stage1} psi{(May * sex) + (Jun * spp + sex) + (Aug * spp * age * sex + day)}	1223.7	5.2553	0.0174	0.0723	20	1183.07
p{stage1} psi{(May * sex) + (Jun * spp + sex) + (Aug * spp + age + day)}	1224.47	6.0191	0.01187	0.0493	12	1200.23
p{stage1} psi{(May * sex) + (Jun * spp + sex) + (Aug * (spp * sex + age) * day)}	1225.32	6.8759	0.00774	0.0321	21	1182.63
p{stage1} psi{(May * sex) + (Jun * spp + sex) + (Aug * spp * sex + age)}	1225.49	7.0464	0.0071	0.0295	14	1197.18
p{stage1} psi{(May * sex) + (Jun * spp + sex) + (Aug * (spp * age + sex) * day)}	1225.52	7.0727	0.00701	0.0291	21	1182.82
p{stage1} psi{(May * sex) + (Jun * spp + sex) + (Aug * ((ad * spp * sex) + (juv * spp)) * day)}	1225.74	7.2968	0.00627	0.026	25	1174.76
p{stage1} psi{(May * sex) + (Jun * spp + sex) + (Aug * spp * sex + age + day)}	1226.24	7.7948	0.00489	0.0203	15	1195.88
p{stage1} psi{(May * sex) + (Jun * spp + sex) + (Aug * spp * age)}	1226.43	7.9871	0.00444	0.0184	13	1200.16
p{stage1} psi{(May * sex) + (Jun * spp + sex) + (Aug * spp * age + sex)}	1227	8.5549	0.00334	0.0139	14	1198.69
p{stage1} psi{(May * sex) + (Jun * spp + sex) + (Aug * spp * age + day)}	1227.58	9.1313	0.00251	0.0104	14	1199.26
p{stage1} psi{(May * sex) + (Jun * spp + sex) + (Aug * spp * age + sex + day)}	1227.76	9.3142	0.00229	0.0095	15	1197.4
p{stage1} psi{(May * sex) + (Jun * spp + sex) + (Aug * spp * age * sex * day)}	1228.93	10.4818	0.00128	0.0053	31	1165.42
p{stage1} psi{(May * sex) + (Jun * spp + sex) + (Aug * spp * day)}	1239.37	20.9258	1e-05	0	13	1213.1
p{stage1} psi{(May * sex) + (Jun * spp + sex) + (Aug * spp)}	1239.51	21.0586	1e-05	0	10	1219.34
p{stage1} psi{(May * sex) + (Jun * spp + sex) + (Aug * spp + day)}	1240.03	21.581	0	0	11	1217.83
p{stage1} psi{(May * sex) + (Jun * spp + sex) + (Aug * spp + sex)}	1241.24	22.7894	0	0	11	1219.04
p{stage1} psi{(May * sex) + (Jun * spp + sex) + (Aug * spp + sex + day)}	1241.48	23.0333	0	0	12	1217.25
p{stage1} psi{(May * sex) + (Jun * spp + sex) + (Aug * (spp + sex) * day)}	1242.52	24.0733	0	0	15	1212.16
p{stage1} psi{(May * sex) + (Jun * spp + sex) + (Aug * spp * sex)}	1243.57	25.1179	0	0	13	1217.29
p{stage1} psi{(May * sex) + (Jun * spp + sex) + (Aug * spp * sex + day)}	1243.61	25.1666	0	0	14	1215.3
p{stage1} psi{(May * sex) + (Jun * spp + sex) + (Aug * spp * sex * day)}	1247.27	28.8196	0	0	19	1208.69
p{stage1} psi{(May * sex) + (Jun * spp + sex) + (Aug * ((ad * sex) + juv) + (day * age))}	1255.95	37.506	0	0	12	1231.72
p{stage1} psi{(May * sex) + (Jun * spp + sex) + (Aug * ((ad * sex) + juv) + day)}	1257.5	39.0511	0	0	11	1235.3
p{stage1} psi{(May * sex) + (Jun * spp + sex) + (Aug * age * sex + (day * age))}	1257.76	39.3167	0	0	13	1231.49
p{stage1} psi{(May * sex) + (Jun * spp + sex) + (Aug * ((ad * sex) + juv) * day)}	1257.97	39.5253	0	0	13	1231.7
p{stage1} psi{(May * sex) + (Jun * spp + sex) + (Aug * age * sex + day)}	1259.36	40.9105	0	0	12	1235.12
p{stage1} psi{(May * sex) + (Jun * spp + sex) + (Aug * ((ad * sex) + juv))}	1259.41	40.9618	0	0	10	1239.24
p{stage1} psi{(May * sex) + (Jun * spp + sex) + (Aug * age * sex * day)}	1260.39	41.9455	0	0	15	1230.03
p{stage1} psi{(May * sex) + (Jun * spp + sex) + (Aug * age * sex)}	1261.34	42.8926	0	0	11	1239.14
p{stage1} psi{(May * sex) + (Jun * spp + sex) + (Aug * (age + sex) * day)}	1263.64	45.1931	0	0	13	1237.37
p{stage1} psi{(May * sex) + (Jun * spp + sex) + (Aug * age + sex + (day * age))}	1264.17	45.7244	0	0	12	1239.94
p{stage1} psi{(May * sex) + (Jun * spp + sex) + (Aug * age * day)}	1267.16	48.709	0	0	11	1244.96
p{stage1} psi{(May * sex) + (Jun * spp + sex) + (Aug * age + sex + day)}	1267.36	48.9113	0	0	11	1245.16
p{stage1} psi{(May * sex) + (Jun * spp + sex) + (Aug * age + sex)}	1268.84	50.388	0	0	10	1248.67
p{stage1} psi{(May * sex) + (Jun * spp + sex) + (Aug * age + day)}	1270.75	52.3025	0	0	10	1250.59
p{stage1} psi{(May * sex) + (Jun * spp + sex) + (Aug * age)}	1271.54	53.0882	0	0	9	1253.4
p{stage1} psi{(May * sex) + (Jun * spp + sex) + (Aug * sex * day)}	1283.41	64.9648	0	0	11	1261.21
p{stage1} psi{(May * sex) + (Jun * spp + sex) + (Aug * sex + day)}	1283.88	65.4314	0	0	10	1263.71
p{stage1} psi{(May * sex) + (Jun * spp + sex) + (Aug + day)}	1285.53	67.0789	0	0	9	1267.39
p{stage1} psi{(May * sex) + (Jun * spp + sex) + (Aug * sex)}	1287.25	68.8043	0	0	9	1269.12
p{stage1} psi{(May * sex) + (Jun * spp + sex) + Aug}	1288.02	69.5713	0	0	8	1271.91
p{stage1} psi{(May * sex) + (Jun * spp) + Aug}	1289.35	70.8982	0	0	7	1275.26
p{stage1} psi{(May * sex) + (Jun * sex) + Aug}	1291.87	73.4226	0	0	6	1279.81
p{stage1} psi{(May * sex) + Jun + Aug}	1300	81.55	0	0	5	1289.95
p{stage1} psi{May + Jun + Aug}	1300.87	82.4258	0	0	4	1292.84
p{stage1} psi{(May * spp + sex) + Jun + Aug}	1302.55	84.1067	0	0	8	1286.45
p{stage1} psi{(May * spp) + Jun + Aug}	1303.55	85.0977	0	0	7	1289.46
p{stage1} psi{.}	1316.61	98.1673	0	0	2	1312.61
a p model structure for all models: p{.}

[truncated: 2 more sheets: S11_Plas_stage2, S12_Plas_stage3]
